# Supplementary material for: The green algae CO2 concentrating mechanism and photorespiration jointly operate during acclimation to low CO2
Source: Nat Commun. 2025 Jun 17;16:5296. doi: 10.1038/s41467-025-60525-7 (PMC12174325; doi:10.1038/s41467-025-60525-7)
Supplement: Supplementary file 6 — Source Data [file 41467_2025_60525_MOESM6_ESM.xlsx]

## Sheet: Fig. 1c
					LCI20															TUBULIN

## Sheet: Fig. 3a, Supplementary Fig. 7 
					GCSP 1, 2 and 3														HPR1 1 and 2												HPR1 3
					GYD1 1 and 2												GYD1 3
					HLA3 1, 2 and 3													LCIC 1, 2 and 3
					LCI1 1, 2 and 3															Tubulin 1, 2 and 3

## Sheet: Fig. 3b, Supplementary Fig. 8
					GCSP 1, 2 and 3														HPR1 1, 2 and 3
					GYD1 1, 2 and 3														HLA3 1, 2and 3
					LCIC 1, 2 and 3													LCI1 1, 2 and 3
					Tubulin 1, 2 and 3

## Sheet: Fig. 4b
					GYD1													Tubulin

## Sheet: Supplementary Fig. 4a and 4b
				Supplementary Fig. 4a																	Supplementary Fig. 4a and 4b
					LCI20 PCR																	LCI20 RT-PCR									Rack1 RT-PCR

## Sheet: P-values
List of excat P-values from figures 2b, 3c,d, 5a,b,d,e, 6b,c,d
Fig. 2b VL-CO2 21% O2
Uncorrected Fisher's LSD	Mean Diff.	95.00% CI of diff.	Significant?	Summary	Individual P Value
CC125 vs. cia5	-1908	-1998 to -1818	Yes	****	<0.0001
CC4453 vs. lci20	-702.1	-792.2 to -612.1	Yes	****	<0.0001
CC4453 vs. C1	124.2	34.20 to 214.3	Yes	*	0.0117
CC4453 vs. C2	126.1	36.02 to 216.1	Yes	*	0.0109
Fig. 3c
Uncorrected Fisher's LSD	Mean Diff.	95.00% CI of diff.	Significant?	Summary	Individual P Value
CC453 VL-CO221% O2 vs. CC4533 H-CO2	0.5358	0.08235 to 0.9893	Yes	*	0.0231
CC453 VL-CO221% O2 vs. lci20H-CO2	-0.008516	-0.4620 to 0.4450	No	ns	0.969
CC453 VL-CO221% O2 vs. C1 H-CO2	0.2038	-0.2496 to 0.6573	No	ns	0.3575
CC453 VL-CO221% O2 vs. lci20VL-CO221% O2	0.7669	0.3135 to 1.220	Yes	**	0.0023
CC453 VL-CO221% O2 vs. C1 VL-CO221% O2	0.1426	-0.3108 to 0.5961	No	ns	0.5171
CC453 VL-CO221% O2 vs. CC4533 VL-CO22% O2	0.1951	-0.2584 to 0.6485	No	ns	0.3781
CC453 VL-CO221% O2 vs. lci20VL-CO22% O2	0.1784	-0.2751 to 0.6319	No	ns	0.4193
CC453 VL-CO221% O2 vs. C1 VL-CO22% O2	-0.005258	-0.4587 to 0.4482	No	ns	0.9808
Fig. 3d
Uncorrected Fisher's LSD	Mean Diff.	95.00% CI of diff.	Significant?	Summary	Individual P Value
CC125 21% O2 vs. CC125 HC	0.6793	0.5269 to 0.8316	Yes	****	<0.0001
CC125 21% O2 vs. cia5 HC	0.8335	0.6812 to 0.9858	Yes	****	<0.0001
CC125 21% O2 vs. cia5 21% O2	1.024	0.8716 to 1.176	Yes	****	<0.0001
CC125 21% O2 vs. CC125 2% O2	0.2121	0.05981 to 0.3645	Yes	*	0.0104
CC125 21% O2 vs. cia5 2% O2	0.9796	0.8273 to 1.132	Yes	****	<0.0001
Fig. 5a
Uncorrected Fisher's LSD	Mean Diff.	95.00% CI of diff.	Significant?	Summary	Individual P Value
0
WT vs. lci20	0.004	-0.008908 to 0.01691	No	ns	0.314
WT vs. C1	0.007	-0.01422 to 0.02822	No	ns	0.2917
390
WT vs. lci20	-0.04033	-0.06146 to -0.01921	Yes	*	0.0145
WT vs. C1	-0.059	-0.09242 to -0.02558	Yes	*	0.0169
610
WT vs. lci20	-0.035	-0.05011 to -0.01989	Yes	**	0.0099
WT vs. C1	-0.053	-0.08472 to -0.02128	Yes	*	0.0188
940
WT vs. lci20	-0.022	-0.02630 to -0.01770	Yes	**	0.0021
WT vs. C1	-0.038	-0.06533 to -0.01067	Yes	*	0.0268
Fig. 5b
Uncorrected Fisher's LSD	Mean Diff.	95.00% CI of diff.	Significant?	Summary	Individual P Value
0
WT vs. lci20	0.03967	0.01357 to 0.06576	Yes	*	0.0226
WT vs. C1	-0.02467	-0.05765 to 0.008320	No	ns	0.0845
390
WT vs. lci20	0.05333	0.03965 to 0.06701	Yes	**	0.0035
WT vs. C1	-0.03233	-0.09947 to 0.03480	No	ns	0.174
610
WT vs. lci20	0.064	0.04661 to 0.08139	Yes	**	0.004
WT vs. C1	-0.01833	-0.06710 to 0.03043	No	ns	0.2471
940
WT vs. lci20	0.07367	0.04487 to 0.1025	Yes	**	0.0082
WT vs. C1	-0.02233	-0.06929 to 0.02462	No	ns	0.1773
Fig. 5d
Uncorrected Fisher's LSD	Mean Diff.	95.00% CI of diff.	Significant?	Summary	Individual P Value
390
WT vs. lci20	0.028	0.01904 to 0.03696	Yes	**	0.0055
WT vs. C1	0.055	0.03378 to 0.07622	Yes	**	0.0079
610
WT vs. lci20	0.01733	0.01016 to 0.02450	Yes	**	0.0091
WT vs. C1	0.03467	0.02099 to 0.04835	Yes	**	0.0083
940
WT vs. lci20	0.008	0.003032 to 0.01297	Yes	*	0.0202
WT vs. C1	0.01967	0.007163 to 0.03217	Yes	*	0.0211
Fig. 5e
Uncorrected Fisher's LSD	Mean Diff.	95.00% CI of diff.	Significant?	Summary	Individual P Value
390
WT vs. lci20	-0.07933	-0.1340 to -0.02466	Yes	*	0.0247
WT vs. C1	0.06067	-0.06355 to 0.1849	No	ns	0.1704
610
WT vs. lci20	-0.08467	-0.1435 to -0.02586	Yes	*	0.0251
WT vs. C1	0.033	-0.06388 to 0.1299	No	ns	0.2804
940
WT vs. lci20	-0.08067	-0.1211 to -0.04028	Yes	*	0.0133
WT vs. C1	0.02967	-0.03417 to 0.09350	No	ns	0.1836
Fig.6b
Glutamic acid
Uncorrected Fisher's LSD	Mean Diff.	95.00% CI of diff.	Significant?	Summary	Individual P Value
CC4533 vs. lci20	-488.9	-584.6 to -393.1	Yes	****	<0.0001
CC4533 vs. C1	13.84	-41.40 to 69.07	No	ns	0.5722
Malic acid
Uncorrected Fisher's LSD	Mean Diff.	95.00% CI of diff.	Significant?	Summary	Individual P Value
CC4533 vs. lci20	-108.4	-149.1 to -67.61	Yes	***	0.0004
CC4533 vs. C1	-8.947	-23.59 to 5.694	No	ns	0.1917
Fig.6c
Glutamic acid
Uncorrected Fisher's LSD	Mean Diff.	95.00% CI of diff.	Significant?	Summary	Individual P Value
CC4533 vs. lci20	-39.44	-63.36 to -15.52	Yes	**	0.0059
CC4533 vs. C1	6.571	-8.766 to 21.91	No	ns	0.3447
Malic acid
Uncorrected Fisher's LSD	Mean Diff.	95.00% CI of diff.	Significant?	Summary	Individual P Value
CC4533 vs. lci20	-14.67	-21.26 to -8.084	Yes	**	0.0016
CC4533 vs. C1	-1.352	-5.308 to 2.603	No	ns	0.4349
Fig.6d
Glutamic acid
Uncorrected Fisher's LSD	Mean Diff.	95.00% CI of diff.	Significant?	Summary	Individual P Value
CC4533 vs. lci20	-82.27	-264.2 to 99.63	No	ns	0.3203
CC4533 vs. C1	-1225	-1694 to -755.7	Yes	***	0.0005
Malic acid
Uncorrected Fisher's LSD	Mean Diff.	95.00% CI of diff.	Significant?	Summary	Individual P Value
CC4533 vs. lci20	86.52	1.506 to 171.5	Yes	*	0.047
CC4533 vs. C1	-20.86	-117.8 to 76.06	No	ns	0.6265
